# Supplementary material for: Experiences of working from home: umbrella review
Source: J Occup Health. 2023 Dec 14;66(1):uiad013. doi: 10.1093/joccuh/uiad013 (PMC11020277; doi:10.1093/joccuh/uiad013)
Supplement: Web_Material_uiad013 [file web_material_uiad013.zip]

Archive with 2 entries (2 files):
- Supplemental information v2.docx
- Supplemental Information.xlsx
