# Supplementary material for: Experiences of working from home: umbrella review
Source: J Occup Health. 2023 Dec 14;66(1):uiad013. doi: 10.1093/joccuh/uiad013 (PMC11020277; doi:10.1093/joccuh/uiad013)
Supplement: Web_Material_uiad013 [file web_material_uiad013.zip › Supplemental Information.xlsx]

## Sheet: Sheet1
Author	Location	Year	Type of review	Objectives/Aim	Focus/Setting/Context	Sources searched	Languages included	Range (years) of included studis	Number of studies included	Types of studies included	Country of origin of included studies	Appraisal instruments used	Method of analysis	Outcome assessed	Funding body	Quality Appraisal
Athanasiadou	Greece	2021	Systematic review	1) To explicitly summarize the extant research pattern regarding telework 2) To identify the main research gaps in the literature and to suggest a future research agenda	Articles must focus on teleworking employees. Exclusion if: focus on non-teleworkers; managers' attitudes towards telework as shaped by team characteristics; non-employee-related telework aspects (e.g., law/financial/technology issues)	Scopus	Not reported	2000-2020	40	Case study, Experiment, Literature review, Survey, Interviews, Other	Not reported	To be included studies must have been considered classififed as a 3, 4 or 4* ABS as a quality threshold	Not reported	Outcomes of telework: - The inclusion of certain groups - Job satisfaction - Work-Life balance - Career impacts - Productivity and firm performance - Interpersonal interaction and social isolation Challenges of telework: - Autonomy vs. control - Teleworkers and non-teleworkers relationship	This research did not receive any specific grant from funding agencies in the public, commercial, or not-for-profit sectors.	0.4615
de Macedo	Brazil	2020	Systematic review	1) To determine the main benefits and disadvantages commonly found 2) To identify the main issues associated to productivity, performance and comfort in the execution of labour activities	In order to ensure an in-depth research, besides the terms “teleworking” also “telecommuting”, “telecommuters” and “home office” were utilized. In relation to ergonomics, the term “human factors”was also utilized. Exclusion: lack of exposition of the advantages and disadvantages related to telework; lack of presentation of the research development location	Scopus/Embase and Web of Science	Not reported	Not reported, but no date restriction applied to the search	36	Peer reviewed articles	Australia, Brazil, Canada, South Korea, Costa Rica, US, Estonia, New Zealand, Netherlands, UK	None reported	None reported	Advantages and Diasdvantages to teleworking	This study was financed in part by the Coordenacao de Aperfeicoamento de Pessoal de Nivel Superior Brazil (CAPES) - Finance Code 001.	0.4615
Lunde	Norway	2022	Systematic review	1) To assess the evidence for associations between Telework from home and health‑related outcomes	Included populations consisting of employed workers mainly conducting office work Exclusion: self-employed and/or students; studies where exposure were not distinct measures of teleworking from home; where restrictions due to COVID-19 were so strict it was reason to believe that the effect of this would significantly bias results	MEDLINE, Embase, Amed, PsycINFO, PubMed, and Scopus	English	Published between January 2010 to February 2021	14	Peer reviewed, original research with quantitative design	Nine studies originated from USA, four from Europe (two from Belgium, one from Germany, and one from Great Britain) and one study originated from Africa (South Africa).	Newcastle‑Ottawa Scale and the collected body of evidence was evaluated using the the Grading of Recommendations Assessment, Development and Evaluation (GRADE) approach	1) Characteristics and summary of results from each individual study were first extracted and described. 2) Each respective health outcome of interest was grouped together with similar outcomes from other studies to form outcome categories 3) Evaluated the overall certainty of evidence for each individual outcome category	Health relaterd outcome categories (General health, Pain, Well-being, Stress, Exhaustion and burnout, satisfaction with overall life and leisure	The authors declare there was not given a specific grant for this research from any funding agency in the public, commercial or not‑for‑profit sectors.	0.77
Wutschert	Switzerland	2022	Systematic review	1) To establish under which conditions do home-based teleworkers perform their work? (2) Do home-based teleworkers report workrelated disorders? (3) What current policies and ergonomic training programs do organizations implement for their employees who work at home?	Included teleworkers who worked at home at least one day per week with an age-appropriate state of health. Research which examined ergonomic workplace designs at home, workers’ physical activity and work-related disorders originating from home-based teleworking. Included context relates to organizations’ general perceptions of home-based teleworking, organizations’ ergonomics policies and the sup…	Cochrane Library, Embase, MedLine, Google Scholar, Open Grey, PEDro, PsychInfo, PubPsych, Scopus and Web of Science	English, German	1990-2020	12	A synthesis of qualitative studies, quantitative randomized controlled trials, quantitative non-randomized, quantitative descriptive, mixed methods	Not reported	Mixed Methods Appraisal Tool	Not reported	Outcomes: - Health-related outcomes (physical exercise, activity or general health behaviors related to home-based telework).	Not reported	0.6923
Di Fusco	Italy	2021	Narrative review	1) To summarise available data about the cardiovascular risk factors that were negatively affected by lockdown measures during the COVID-19 pandemic, particularly working from home.	Included papers must contain information on the impact of lockdown/working from home on cardiovascular health or information useful the explain the possible underlaying mechanisms.	Pubmed and searching of referenecs of retrieved records	English	Published during the last 10 years	70	Original articles or review articles	Not reported	None reported	None reported	Lifestyle changes Psychological Stress Cardiometabolic Disease	Associazione Nazionale Medici Cardiologi Ospedalieri. Centro servizi ANMCO srl societa' benefit. Via A. La Marmora, 36. Firenze 50121. Italy.	0.46
Oakman	Australia	2020	Rapid review	1) To establish the impact of WAH on individual workers’ mental and physical health	Included studies were required to focus on adult white collar/professional employees working from home during business hours, and to include mental or physical health related outcomes of workers Exclusion: studies were excluded if they focused on domestic workers, self-employed workers, informal working from home, productivity outcomes, chronic illness/disability, or pregnancy/breast feeding	ProQuest (Central, Coronavirus Research Database, Social Science Premium Collection, Science Database), PsycINFO and Web of Science databases	English	2007+	21	Included studies included 19 quantitative, 3 qualitative and 1 mixed methods	The studies represented 10 countries (USA, UK, Australia, New Zealand, Japan, Belgium, South Africa, Brazil, Germany, The Netherlands)	RTI research bank, Cochrane Collaboration tool quality assessment, and the Johanna Briggs appraisal tool for qualitative research	Narrative synthesis	Outcomes: - Physical health related otucomes - Mental health related outcomes	La Trobe University Building Healthy Communities Committee made some financial contribution to the research but were not involved in the study design, data collection/analysis/interpretation, writing of the report or the decision to submit this paper	0.769
